# Supplementary material for: Continuing professional development opportunities for Australian endorsed for scheduled medicines podiatrists—What’s out there and is it accessible, relevant, and meaningful? A cross-sectional survey
Source: PLoS One. 2023 Sep 21;18(9):e0289217. doi: 10.1371/journal.pone.0289217 (PMC10513227; doi:10.1371/journal.pone.0289217)
Supplement: S1 Data — (XLSX) [file pone.0289217.s004.xlsx]

## Sheet: Sheet
By providing consent you are telling us that you;- Understand what you have read in the Participant Information Sheet attached- Consent to take part in the research project- Consent to the use of your information as described in the Participant Information Sheet.Do you consent to participating in this survey?		Please select your Podiatry Board of Australia registration category (select one)				In what year did you commence practice as a general podiatrist?	In what year did you obtain endorsment for scheduled medicines or registration as podiatric surgeon?	Which jurisdiction is your principal place of practice?								Do you primarily practise in a regional, rural or remote setting?		In which health setting do you primarily work?								In which health setting do you primarily prescribe medicines?								In which scope of practice do you primarily prescribe medicines?							I am?				In the previous 12 month registration period, how many hours of CPD relating to your endorsement for scheduled medicines did you complete?				In the previous 12 month registration period, have you received mentoring to support your prescribing practices?Definition of mentor: "Through their knowledge and experience, your mentor provides support for the development of your skills to prescribe scheduled medicines" Podiatry Board of Australia, Guidelines: Endorsement for Scheduled Medicines 2018.
Yes	No	General podiatrist with endorsement for scheduled medicines	Podiatric Surgeon	General podiatrist	Non-practising	Open-Ended Response	Open-Ended Response	1	2	3	4	5	6	7	8	Yes	No	Private practice	Community health	In-patient hospital	Out-patient hospital	Aged care	Disability services	Podiatric surgeon	Other (please specify)	Private practice	Community health	In-patient hospital	Out-patient hospital	Aged care	Disability services	Podiatric surgeon	Other (please specify)	High risk foot	Paediatrics	Sports	General podiatry	Aged care	Surgery	Other (please specify)	Male	Female	Inter-sex	Prefer not to answer	less than 10 hours	10 hours	11-15 hours	more than 15 hours	Yes
Yes			Podiatric Surgeon			1998	2012								8	Yes								Podiatric surgeon								Podiatric surgeon							Surgery		Male						11-15 hours
Yes		General podiatrist with endorsement for scheduled medicines				2013	2020						6				No				Out-patient hospital												Have not been able to prescribe yet	High risk foot								Female						more than 15 hours
Yes		General podiatrist with endorsement for scheduled medicines				2005	2013	1									No								University clinic								University clinic						Surgery		Male							more than 15 hours	Yes
Yes		General podiatrist with endorsement for scheduled medicines				1994	2020				4						No	Private practice								Private practice									Paediatrics							Female						more than 15 hours
Yes				General podiatrist
Yes		General podiatrist with endorsement for scheduled medicines				2008	2020				4						No	Private practice								Private practice											General podiatry				Male					10 hours
Yes		General podiatrist with endorsement for scheduled medicines				2008	2019				4						No				Out-patient hospital								Out-patient hospital					High risk foot								Female			less than 10 hours				Yes
Yes				General podiatrist
Yes		General podiatrist with endorsement for scheduled medicines				2018	2021						6				No	Private practice								Private practice													Surgery			Female					11-15 hours		Yes
Yes		General podiatrist with endorsement for scheduled medicines				2008	2012						6				No				Out-patient hospital								Out-patient hospital					High risk foot								Female					11-15 hours		Yes
Yes		General podiatrist with endorsement for scheduled medicines				2015	2021						6				No			In-patient hospital													Moved from Community to Inpatient setting 1 month ago. I am not able to prescribe in NALHN community setting at present as there is currently no credentialing process in place for podiatrists with endorsement within NALHN. This is being progressed since March21.	High risk foot								Female						more than 15 hours	Yes
Yes		General podiatrist with endorsement for scheduled medicines				2002	2020				4						No			In-patient hospital									Out-patient hospital					High risk foot								Female			less than 10 hours
Yes		General podiatrist with endorsement for scheduled medicines
Yes				General podiatrist
Yes		General podiatrist with endorsement for scheduled medicines				2016	2018				4						No			In-patient hospital							Community health							High risk foot							Male							more than 15 hours	Yes
Yes				General podiatrist
Yes		General podiatrist with endorsement for scheduled medicines				2015	2020				4						No			In-patient hospital									Out-patient hospital					High risk foot								Female				10 hours			Yes
Yes		General podiatrist with endorsement for scheduled medicines				mb	df						6			Yes				In-patient hospital						Private practice									Paediatrics									Prefer not to answer		10 hours			Yes
Yes		General podiatrist with endorsement for scheduled medicines				2009	2014						6				No				Out-patient hospital								Out-patient hospital					High risk foot								Female						more than 15 hours
Yes			Podiatric Surgeon			2010	2010								8		No	Private practice								Private practice													Surgery			Female				10 hours			Yes
Yes			Podiatric Surgeon			1977	2011								8		No	Private practice								Private practice													Surgery		Male					10 hours
Yes				General podiatrist
Yes		General podiatrist with endorsement for scheduled medicines				2018	2020							7		Yes		Private practice								Private practice											General podiatry					Female			less than 10 hours				Yes
Yes			Podiatric Surgeon			1988	2009						6				No	Private practice														Podiatric surgeon							Surgery		Male							more than 15 hours
Yes			Podiatric Surgeon			1987	1993								8		No							Podiatric surgeon								Podiatric surgeon							Surgery		Male						11-15 hours
Yes			Podiatric Surgeon			1995	2012		2							Yes		Private practice														Podiatric surgeon							Surgery			Female						more than 15 hours
Yes		General podiatrist with endorsement for scheduled medicines
Yes			Podiatric Surgeon			1997	2009		2								No	Private practice														Podiatric surgeon							Surgery		Male							more than 15 hours
Yes		General podiatrist with endorsement for scheduled medicines				2013	2015						6				No	Private practice								Private practice													Surgery			Female				10 hours			Yes
Yes		General podiatrist with endorsement for scheduled medicines				2010	2020		2							Yes									Registrar Podiatric Surgeon								Registrar Podiatric surgeon							Registrar Podiatric Surgeon	Male							more than 15 hours	Yes
Yes		General podiatrist with endorsement for scheduled medicines				2010	2015				4						No								Podiatric Surgical Registrar								Podiatric surgery (registrar)						Surgery		Male							more than 15 hours	Yes
Yes		General podiatrist with endorsement for scheduled medicines				2006	2020				4					Yes		Private practice								Private practice											General podiatry				Male							more than 15 hours
Yes		General podiatrist with endorsement for scheduled medicines				2019	2020				4						No		Community health								Community health							High risk foot							Male							more than 15 hours	Yes
Yes		General podiatrist with endorsement for scheduled medicines				2006	2011				4						No		Community health														Community and outpatients	High risk foot								Female						more than 15 hours	Yes
Yes			Podiatric Surgeon
Yes		General podiatrist with endorsement for scheduled medicines				2012	2018						6				No				Out-patient hospital								Out-patient hospital					High risk foot								Female				10 hours			Yes
Yes		General podiatrist with endorsement for scheduled medicines				2010	2020				4						No	Private practice								Private practice										Sports					Male							more than 15 hours	Yes
Yes		General podiatrist with endorsement for scheduled medicines				1994	2020				4						No	Private practice								Private practice									Paediatrics							Female						more than 15 hours	Yes
Yes				General podiatrist
Yes		General podiatrist with endorsement for scheduled medicines				2018	2020						6				No			In-patient hospital									Out-patient hospital					High risk foot								Female						more than 15 hours	Yes
Yes		General podiatrist with endorsement for scheduled medicines				2015	2020						6				No				Out-patient hospital								Out-patient hospital					High risk foot								Female				10 hours			Yes
Yes		General podiatrist with endorsement for scheduled medicines				2014	2016		2							Yes		Private practice								Private practice											General podiatry				Male				less than 10 hours				Yes
[truncated: 154 more columns]
